# Supplementary material for: Dietary Habits in Early Pregnancy in a Multi-Ethnic Population: Results from the PROMOTE Cohort Study
Source: Nutrients. 2025 Nov 27;17(23):3729. doi: 10.3390/nu17233729 (PMC12694140; doi:10.3390/nu17233729)
Supplement: Supplementary file 1 [file nutrients-17-03729-s001.zip]

Archive with 1 entries (1 files):
- nutrients-3966951-supplementary.pdf
